# Supplementary material for: Synovial calprotectin for the diagnosis of periprosthetic joint infection: a diagnostic meta-analysis
Source: J Orthop Surg Res. 2022 Jan 4;17:2. doi: 10.1186/s13018-021-02746-2 (PMC8725344; doi:10.1186/s13018-021-02746-2)
Supplement: Supplementary file 1 — Additional file 1. Search strategy. [file 13018_2021_2746_MOESM1_ESM.xlsx]

## Sheet: Sheet1
Query	Sort By	Filters	Search Details（PubMed）	Results
((Periprosthetic joint infection) OR (prosthesis-related infections)) AND (calprotectin)			(("Periprosthetic"[All Fields] AND ("joint s"[All Fields] OR "joints"[MeSH Terms] OR "joints"[All Fields] OR "joint"[All Fields]) AND ("infect"[All Fields] OR "infectability"[All Fields] OR "infectable"[All Fields] OR "infectant"[All Fields] OR "infectants"[All Fields] OR "infected"[All Fields] OR "infecteds"[All Fields] OR "infectibility"[All Fields] OR "infectible"[All Fields] OR "infecting"[Al…	9
